# Supplementary material for: Regorafenib plus toripalimab in patients with metastatic colorectal cancer: a phase Ib/II clinical trial and gut microbiome analysis
Source: Cell Rep Med. 2021 Aug 27;2(9):100383. doi: 10.1016/j.xcrm.2021.100383 (PMC8484502; doi:10.1016/j.xcrm.2021.100383)
Supplement: Table S2. Abundance of phyla, related to Figure 4 [file mmc2.xlsx]

## Sheet: Table S2
Table S2. Abundacne of phyla (Relates to Figure 4)
patientID	Response	Phylum	Abundance
Patient13	R	Bacteroidetes	0.392381
Patient32	R	Bacteroidetes	0.0824075
Patient18	NR	Bacteroidetes	0.373104
Patient04	NR	Bacteroidetes	0.591895
Patient03	R	Bacteroidetes	0.0640205
Patient46	NR	Bacteroidetes	0.212985
Patient02	NR	Bacteroidetes	0.3733
Patient05	NR	Bacteroidetes	0.608048
Patient06	R	Bacteroidetes	0.00283712
Patient26	R	Bacteroidetes	0.393605
Patient10	R	Bacteroidetes	0.653925
Patient21	NR	Bacteroidetes	0.424907
Patient17	NR	Bacteroidetes	0.467127
Patient11	R	Bacteroidetes	0.441479
Patient35	R	Bacteroidetes	0.397802
Patient20	NR	Bacteroidetes	0.313193
Patient24	R	Bacteroidetes	0.00653426
Patient31	NR	Bacteroidetes	0.449839
Patient30	NR	Bacteroidetes	0.188339
Patient33	NR	Bacteroidetes	0.421107
Patient19	R	Bacteroidetes	0.41059
Patient16	R	Bacteroidetes	0.544842
Patient38	NR	Bacteroidetes	0.103673
Patient44	NR	Bacteroidetes	0.0276973
Patient39	NR	Bacteroidetes	0.655673
Patient41	NR	Bacteroidetes	0.158025
Patient36	NR	Bacteroidetes	0.104785
Patient29	NR	Bacteroidetes	0.314969
Patient34	NR	Bacteroidetes	0.307164
Patient22	NR	Bacteroidetes	0.414638
Patient08	NR	Bacteroidetes	0.657093
Patient14	NR	Bacteroidetes	0.618591
Patient13	R	Firmicutes	0.578138
Patient32	R	Firmicutes	0.499281
Patient18	NR	Firmicutes	0.324586
Patient04	NR	Firmicutes	0.38426
Patient03	R	Firmicutes	0.919604
Patient46	NR	Firmicutes	0.382553
Patient02	NR	Firmicutes	0.61203
Patient05	NR	Firmicutes	0.340056
Patient06	R	Firmicutes	0.625594
Patient26	R	Firmicutes	0.569459
Patient10	R	Firmicutes	0.312853
Patient21	NR	Firmicutes	0.319542
Patient17	NR	Firmicutes	0.416558
Patient11	R	Firmicutes	0.498841
Patient35	R	Firmicutes	0.561351
Patient20	NR	Firmicutes	0.650559
Patient24	R	Firmicutes	0.328739
Patient31	NR	Firmicutes	0.422517
Patient30	NR	Firmicutes	0.792671
Patient33	NR	Firmicutes	0.5278
Patient19	R	Firmicutes	0.56831
Patient16	R	Firmicutes	0.438467
Patient38	NR	Firmicutes	0.867798
Patient44	NR	Firmicutes	0.969386
Patient39	NR	Firmicutes	0.245849
Patient41	NR	Firmicutes	0.810785
Patient36	NR	Firmicutes	0.81241
Patient29	NR	Firmicutes	0.267788
Patient34	NR	Firmicutes	0.640594
Patient22	NR	Firmicutes	0.51605
Patient08	NR	Firmicutes	0.242265
Patient14	NR	Firmicutes	0.339762
Patient13	R	Fusobacteriota	0
Patient32	R	Fusobacteriota	0
Patient18	NR	Fusobacteriota	0.00565726
Patient04	NR	Fusobacteriota	0.000496321
Patient03	R	Fusobacteriota	0
Patient46	NR	Fusobacteriota	2e-05
Patient02	NR	Fusobacteriota	7.53e-05
Patient05	NR	Fusobacteriota	0.00279786
Patient06	R	Fusobacteriota	0.000789133
Patient26	R	Fusobacteriota	1.98e-05
Patient10	R	Fusobacteriota	0.000358646
Patient21	NR	Fusobacteriota	0.241142
Patient17	NR	Fusobacteriota	0.00359761
Patient11	R	Fusobacteriota	2.6e-05
Patient35	R	Fusobacteriota	1.98e-05
Patient20	NR	Fusobacteriota	0.000764259
Patient24	R	Fusobacteriota	0
Patient31	NR	Fusobacteriota	0.00234759
Patient30	NR	Fusobacteriota	9.05e-05
Patient33	NR	Fusobacteriota	0.000107338
Patient19	R	Fusobacteriota	0.00797704
Patient16	R	Fusobacteriota	2.14e-05
Patient38	NR	Fusobacteriota	0.000430626
Patient44	NR	Fusobacteriota	1.88e-05
Patient39	NR	Fusobacteriota	0.000960947
Patient41	NR	Fusobacteriota	6.34e-05
Patient36	NR	Fusobacteriota	0.0379464
Patient29	NR	Fusobacteriota	0.000214903
Patient34	NR	Fusobacteriota	0.0176557
Patient22	NR	Fusobacteriota	0.000107793
Patient08	NR	Fusobacteriota	4.07e-05
Patient14	NR	Fusobacteriota	4.27e-05
Patient13	R	Other	0.00589199
Patient32	R	Other	0.00411711
Patient18	NR	Other	0.00441966
Patient04	NR	Other	0.00791956
Patient03	R	Other	0.0146237
Patient46	NR	Other	0.224739
Patient02	NR	Other	0.0103009
Patient05	NR	Other	0.0034973
Patient06	R	Other	0.0140353
Patient26	R	Other	0.0097796
Patient10	R	Other	0.00162341
Patient21	NR	Other	0.011124
Patient17	NR	Other	0.00535147
Patient11	R	Other	0.0301002
Patient35	R	Other	0.00158711
Patient20	NR	Other	0.0238449
Patient24	R	Other	0.00430983
Patient31	NR	Other	0.0126619
Patient30	NR	Other	0.0176999
Patient33	NR	Other	0.00384268
Patient19	R	Other	0.00382028
Patient16	R	Other	0.00543537
Patient38	NR	Other	0.0195935
Patient44	NR	Other	0.00244608
Patient39	NR	Other	0.0150676
Patient41	NR	Other	0.0272996
Patient36	NR	Other	0.0418527
Patient29	NR	Other	0.0188528
Patient34	NR	Other	0.00881751
Patient22	NR	Other	0.00888222
Patient08	NR	Other	0.0549344
Patient14	NR	Other	0.00550445
Patient13	R	Proteobacteria	0.0235892
Patient32	R	Proteobacteria	0.414194
Patient18	NR	Proteobacteria	0.292233
Patient04	NR	Proteobacteria	0.0154291
Patient03	R	Proteobacteria	0.00175214
Patient46	NR	Proteobacteria	0.179703
Patient02	NR	Proteobacteria	0.00429362
Patient05	NR	Proteobacteria	0.0456012
Patient06	R	Proteobacteria	0.356744
Patient26	R	Proteobacteria	0.0271369
Patient10	R	Proteobacteria	0.03124
Patient21	NR	Proteobacteria	0.003284
Patient17	NR	Proteobacteria	0.107366
Patient11	R	Proteobacteria	0.0295534
Patient35	R	Proteobacteria	0.0392406
Patient20	NR	Proteobacteria	0.0116386
Patient24	R	Proteobacteria	0.660417
Patient31	NR	Proteobacteria	0.112635
Patient30	NR	Proteobacteria	0.00119961
Patient33	NR	Proteobacteria	0.0471427
Patient19	R	Proteobacteria	0.00930325
Patient16	R	Proteobacteria	0.0112345
Patient38	NR	Proteobacteria	0.00850487
Patient44	NR	Proteobacteria	0.000451586
Patient39	NR	Proteobacteria	0.0824493
Patient41	NR	Proteobacteria	0.00382745
Patient36	NR	Proteobacteria	0.00300619
Patient29	NR	Proteobacteria	0.398175
Patient34	NR	Proteobacteria	0.0257695
Patient22	NR	Proteobacteria	0.0603212
Patient08	NR	Proteobacteria	0.0456666
Patient14	NR	Proteobacteria	0.0360991
Footnotes: R, response (partial response or stable disease); NR, non-response (disease progression)
