# Supplementary material for: Regorafenib plus toripalimab in patients with metastatic colorectal cancer: a phase Ib/II clinical trial and gut microbiome analysis
Source: Cell Rep Med. 2021 Aug 27;2(9):100383. doi: 10.1016/j.xcrm.2021.100383 (PMC8484502; doi:10.1016/j.xcrm.2021.100383)
Supplement: Table S7. Package number of toripalimab/JS001, related to STAR Methods [file mmc3.xlsx]

## Sheet: Sheet 1
Supplementary Table S7. Package Number of Toripalimab/JS001
Random Number	Cycle	Package Number
0101	C1D1	038818
0101	C1D15	038819
0101	C2D1	038832
0101	C2D15	038816
0102	C1D1	038797
0102	C1D15	038830
0102	C2D1	038828
0102	C2D15	038823
0102	C3D1	038822
0102	C3D15	041041
0102	C4D1	038821
0102	C4D15	041043
0103	C1D1	038820
0103	C1D15	038831
0103	C2D1	038829
0103	C2D15	038826
0103	C3D1	038824
0103	C3D15	038825
0103	C4D1	038834
0103	C4D15	041044
0103	C5D1	045242
0103	C5D15	045228
0103	C6D1	041057
0103	C6D15	045233
0103	C7D1	050776
0103	C7D15	050789
0103	C8D1	051575
0103	C8D15	051586
0103	C9D1	049147
0103	C9D15	052148
0103	C10D1	050025
0103	C10D15	052922
0103	C11D1	053449
0103	C11D15	045195
0104	C1D1	038817
0104	C1D15	038833
0104	C2D1	041045
0104	C2D15	041046
0104	C3D1	041060
0104	C3D15	045229
0105	C1D1	038835
0105	C1D15	045241
0105	C2D1	041054
0105	C2D15	045230
0106	C1D1	041042
0106	C1D15	045240
0106	C2D1	041053
0106	C2D15	041056
0106	C3D1	045236
0106	C3D15	050777
0106	C4D1	050784
0106	C4D15	051580
0110	C1D1	041052
0110	C1D15	041058
0110	C2D1	045232
0110	C2D15	045246
0111	C1D1	045234
0111	C1D15	045245
0111	C2D1	050787
0111	C2D15	050794
0111	C3D1	049141
0112	C1D1	045235
0112	C1D15	050788
0112	C2D1	051576
0112	C2D15	051590
0112	C3D1	052144
0112	C3D15	050021
0112	C4D1	050033
0112	C4D15	052929
0112	C5D1	053459
0112	C5D15	053822
0112	C6D1	054373
0112	C6D15	054387
0113	C1D1	045238
0113	C1D15	050778
0113	C2D1	050795
0113	C2D15	051588
0113	C3D1	052137
0113	C3D15	049149
0113	C4D1	050031
0113	C4D15	052926
0114	C1D1	045239
0114	C1D15	050780
0114	C2D1	050792
0114	C2D15	051582
0114	C3D1	052134
0114	C3D15	052153
0114	C4D1	050036
0115	C1D1	045243
0115	C1D15	051573
0116	C1D1	045244
0116	C1D15	050781
0116	C2D1	050791
0116	C2D15	051584
0116	C3D1	052138
0116	C3D15	050015
0116	C4D1	050032
0116	C4D15	052925
0116	C5D1	052936
0116	C5D15	053463
0116	C6D1	053466
0116	C6D15	053824
0116	C7D1	055291
0116	C7D15	055295
0116	C8D1	055296
0116	C8D15	055297
0117	C1D1	050779
0117	C1D15	050790
0119	C1D1	050782
0119	C1D15	050793
0119	C2D1	051583
0119	C2D15	049145
0119	C3D1	052147
0119	C3D15	050024
0119	C4D1	049143
0119	C4D15	045237
0119	C5D1	045184
0119	C5D15	054384
0119	C6D1	054372
0119	C6D15	054380
0119	C7D1	054383
0119	C7D15	055289
0119	C8D1	055292
0119	C8D15	055298
0119	C9D1	055300
0119	C9D15	055307
0120	C1D1	050783
0120	C1D15	051574
0120	C2D1	051591
0120	C2D15	052141
0121	C1D1	050785
0121	C1D15	051577
0121	C2D1	051587
0121	C2D15	049148
0122	C1D1	050018
0122	C1D15	050041
0122	C2D1	053451
0122	C2D15	054371
0122	C3D1	054388
0122	C3D15	055286
0122	C4D1	055293
0122	C4D15	055299
0123	C1D1	051578
0123	C1D15	051592
0123	C2D1	052140
0123	C2D15	052143
0124	C1D1	051579
0124	C1D15	049140
0124	C2D1	052136
0124	C2D15	050016
0125	C1D1	051581
0125	C1D15	049144
0125	C2D1	052146
0125	C2D15	050023
0126	C1D1	051585
0127	C1D1	051589
0128	C1D1	049139
0129	C1D1	049138
0129	C1D15	052135
0129	C2D1	050017
0129	C2D15	050034
0129	C3D1	052928
0129	C3D15	053457
0129	C4D1	055294
0130	C1D1	049142
0130	C1D15	052145
0130	C2D1	050022
0130	C2D15	050043
0130	C3D1	053452
0130	C3D15	053464
0130	C4D1	053825
0130	C4D15	054382
0132	C1D1	049146
0132	C1D15	050020
0132	C2D1	052146
0132	C2D15	055290
0133	C1D1	052139
0133	C1D15	052152
0133	C2D1	050037
0133	C2D15	052930
0134	C1D1	052142
0134	C1D15	050019
0135	C1D1	052151
0135	C1D15	050035
0135	C2D1	052927
0135	C2D15	052935
0135	C3D1	045194
0135	C3D15	055297
0135	C4D1	054375
0135	C4D15	054387
0136	C1D1	050026
0136	C1D15	052920
0136	C2D1	052934
0136	C2D15	053816
0137	C1D1	050027
0137	C1D15	052918/ 052919
0137	C2D1	053456/ 053455
0137	C2D15	053820/ 053821
0138	C1D1	050028
0138	C1D15	050044
0138	C2D1	052931
0138	C2D15	045193
0138	C3D1	053814
0138	C3D15	054370
0138	C4D1	054389
0138	C4D15	054385
0139	C1D1	050029
0139	C1D15	052924
0139	C2D1	053454
0139	C2D15	045189
0140	C1D1	050030
0140	C1D15	052921
0140	C2D1	053450
0141	C1D1	050038/ 050039
0141	C1D15	052933/ 052932
0141	C2D1	045190/ 045192
0141	C2D15	053817/ 053818
0141	C3D1	054378/ 054379
0141	C3D15	055287/ 055288
0142	C1D1	050040
0142	C1D15	053448
0142	C2D1	053465
0143	C1D1	050043
0143	C1D15	053447
0143	C2D1	053461
0143	C2D15	053813
0144	C1D1	052923
0144	C1D15	053458
0144	C2D15	053819
0145	C1D1	052937
0146	C1D1	053453
0146	C1D15	053462
0146	C2D1	053815
0146	C2D15	054374
0147	C1D1	053460
0147	C1D15	053823
0147	C2D1	054377
Footnotes: C1D1, cycle 1 day 1; C1D15, cycle 1 day 15
